# Supplementary material for: Kinetics of Biomarkers for Therapeutic Assessment in Swiss Mice Infected with a Virulent Trypanosoma cruzi Strain
Source: Pathogens. 2026 Jan 19;15(1):107. doi: 10.3390/pathogens15010107 (PMC12845268; doi:10.3390/pathogens15010107)
Supplement: Supplementary file 1 [file pathogens-15-00107-s001.zip]

Archive with 1 entries (1 files):
- pathogens-4031859-supplementary.docx
